# Supplementary material for: A new species of Strongylacron (Copepoda, Harpacticoida, Cletodidae) from intertidal mudflats in the Korean peninsula
Source: Zookeys. 2016 Sep 15;(617):1–18. doi: 10.3897/zookeys.617.7600 (PMC5027767; doi:10.3897/zookeys.617.7600)
Supplement: XML Treatment for Strongylacron glabrum [file zookeys.617.7600-treatment1.xml]

<!DOCTYPE tp:taxon-treatment
  PUBLIC "-//TaxonX//DTD Taxonomic Treatment Publishing DTD v0 20100105//EN" "tax-treatment-NSO.dtd">
<tp:taxon-treatment xmlns:tp="http://www.plazi.org/taxpub"><tp:treatment-meta><kwd-group><label>Taxon classification</label><kwd><named-content content-type="kingdom">Animalia</named-content></kwd><kwd><named-content content-type="order">Harpacticoida</named-content></kwd><kwd><named-content content-type="family">Cletodidae</named-content></kwd></kwd-group><mixed-citation publication-type="journal"><person-group><name><surname>Kim</surname><given-names>Jong Guk</given-names></name><name><surname>Jung</surname><given-names>Tae Won</given-names></name><name><surname>Yoon</surname><given-names>Seong Myeong</given-names></name></person-group><article-title>A new species of <italic><tp:taxon-name><tp:taxon-name-part taxon-name-part-type="genus">Strongylacron</tp:taxon-name-part></tp:taxon-name></italic> (<tp:taxon-name><tp:taxon-name-part taxon-name-part-type="subclass">Copepoda</tp:taxon-name-part></tp:taxon-name>, <tp:taxon-name><tp:taxon-name-part taxon-name-part-type="order">Harpacticoida</tp:taxon-name-part></tp:taxon-name>, <tp:taxon-name><tp:taxon-name-part taxon-name-part-type="family">Cletodidae</tp:taxon-name-part></tp:taxon-name>) from intertidal mudflats in the Korean peninsula</article-title><source>Zookeys</source><day>15</day><month>9</month><year>2016</year><volume>2016</volume><issue>617</issue><fpage>1</fpage><lpage>18</lpage><pub-id pub-id-type="doi">10.3897/zookeys.617.7600</pub-id></mixed-citation></tp:treatment-meta><tp:nomenclature><tp:taxon-name>
              <tp:taxon-name-part taxon-name-part-type="genus">Strongylacron</tp:taxon-name-part>
              <tp:taxon-name-part taxon-name-part-type="species">glabrum</tp:taxon-name-part>
              <object-id xmlns:xlink="http://www.w3.org/1999/xlink" content-type="zoobank" xlink:type="simple">http://zoobank.org/A16A2690-3712-4FDC-A7CD-067CD78D8B25</object-id>
            </tp:taxon-name><tp:taxon-status xmlns:xlink="http://www.w3.org/1999/xlink" xlink:type="simple">sp. n.</tp:taxon-status><xref ref-type="fig" rid="F2">Figs 2</xref><xref ref-type="fig" rid="F3">, 3</xref><xref ref-type="fig" rid="F4">, 4</xref><xref ref-type="fig" rid="F5">, 5</xref><xref ref-type="fig" rid="F6">, 6</xref><xref ref-type="fig" rid="F7">, 7</xref><xref ref-type="fig" rid="F8">, 8</xref><xref ref-type="fig" rid="F9">, 9</xref><xref ref-type="fig" rid="F10">, 10</xref></tp:nomenclature><tp:treatment-sec sec-type="type locality" id="SECID0EOBAE"><title>Type locality.</title><p>South Korea, Jeollanam-do Province: Jindo-gun County, Imhoe-myeon, Namdong-ri, <named-content xmlns:xlink="http://www.w3.org/1999/xlink" content-type="dwc:verbatimCoordinates" xlink:type="simple"><named-content content-type="geo-json" specific-use="{&#34;type&#34;:&#34;Point&#34;,&#34;coordinates&#34;:[126.157483,34.361100]}" id="NCID0EXBAE" xlink:type="simple">34°21.666'N, 126°09.449'E</named-content></named-content>, intertidal mudflats (Fig. <xref ref-type="fig" rid="F1">1</xref>).</p><fig id="F1" position="float" orientation="portrait"><label>Figure 1.</label><caption><p>Localities of the sampling stations of the present study in South Korea.</p></caption><graphic xmlns:xlink="http://www.w3.org/1999/xlink" xlink:href="zookeys-617-001-g001.jpg" position="float" orientation="portrait" xlink:type="simple" id="oo_103112.jpg"/></fig></tp:treatment-sec><tp:treatment-sec sec-type="material" id="SECID0EMCAE"><title>Material examined.</title><p>Holotype ♀ (NIBRIV0000326503) and allotype ♂ (NIBRIV0000326504), both undissected and preserved in 99.9% ethanol. Paratypes: 2♀♀ (NIBRIV0000326505, NIBRIV0000326506) and 2 ♂♂ (NIBRIV0000326507, NIBRIV0000326508) dissected and mounted on each slide, respectively. All materials were collected from mud flats on type locality on 9 April 2013.</p></tp:treatment-sec><tp:treatment-sec sec-type="material" id="SECID0ERCAE"><title>Additional material.</title><p>South Korea, Jeollanam-do Province: 15 ♀♀, Muan-gun County, Haeje-myeon, Songseok-ri, <named-content xmlns:xlink="http://www.w3.org/1999/xlink" content-type="dwc:verbatimCoordinates" xlink:type="simple"><named-content content-type="geo-json" specific-use="{&#34;type&#34;:&#34;Point&#34;,&#34;coordinates&#34;:[126.347733,35.157950]}" id="NCID0E1CAE" xlink:type="simple">35°9.477'N, 126°20.864'E</named-content></named-content>, 9 April 2013; 2 ♀♀, Goheung-gun County, Gwayeok-myeon, Noil-ri, <named-content xmlns:xlink="http://www.w3.org/1999/xlink" content-type="dwc:verbatimCoordinates" xlink:type="simple"><named-content content-type="geo-json" specific-use="{&#34;type&#34;:&#34;Point&#34;,&#34;coordinates&#34;:[127.324117,34.687917]}" id="NCID0ECDAE" xlink:type="simple">34°41.275'N, 127°19.447'E</named-content></named-content>, 30 April 2013. For the photographs of <abbrev xmlns:xlink="http://www.w3.org/1999/xlink" xlink:title="scanning electron microscope" id="ABBRID0EHDAE" xlink:type="simple">SEM</abbrev>: 4 ♀♀ and 2 ♂♂, Jeollanam-do Province, Sinan-gun County, Aphae-myeon, Sinyong-ri, <named-content xmlns:xlink="http://www.w3.org/1999/xlink" content-type="dwc:verbatimCoordinates" xlink:type="simple"><named-content content-type="geo-json" specific-use="{&#34;type&#34;:&#34;Point&#34;,&#34;coordinates&#34;:[126.297783,34.883167]}" id="NCID0EODAE" xlink:type="simple">34°52.990'N, 126°17.867'E</named-content></named-content>, 6 April 2012. All materials collected from sediments composed of mud or muddy sand on each locality (Fig. <xref ref-type="fig" rid="F1">1</xref>).</p></tp:treatment-sec><tp:treatment-sec sec-type="diagnosis" id="SECID0EXDAE"><title>Diagnosis.</title><p>Habitus semi-cylindrical, approximately 900 µm; each prosomite with 8 or 10 rod-like projections. Rostrum fused to cephalothorax basally, slightly recurved dorsally; anterior margin rounded and naked. Genital field with vestigial P6 represented <!--PageBreak-->by seta. Caudal rami approximately 2.5 times (female) and 3.6 times (male) as long as width; tube pore on outer margin inserted proximally; caudal seta VI shorter than seta IV. Antennary endopod with stout spine-like seta at distal corner. Mandibular gnathobase with 3 bicuspid teeth, without seta; basis with 2 short and 1 long setae. Female P5 exopod 3.5 times as long as width; innermost seta on exopod shorter than exopod in length; endopodal lobe approximately 2.7 times as long as width. Male P5 endopodal lobe, outer most seta on endopodal lobe reaching half of middle seta on exopod.</p><!--PageBreak--></tp:treatment-sec><tp:treatment-sec sec-type="Female" id="SECID0EHEAE"><title>Female.</title><p>Body (Figs <xref ref-type="fig" rid="F2">2A, B</xref>, <xref ref-type="fig" rid="F8">8A</xref>) semi-cylindrical, tapering posteriorly, with inconspicuous boundary between prosome and urosome; total length including tip of rostrum and caudal rami from 889.1 to 923.1 µm (mean 905.3 µm, <italic>n</italic> = 3) in lateral view. All somites covered with fine setules on surface; posterior border with row of setules except for anal somite. Rostrum (Figs <xref ref-type="fig" rid="F3">3A</xref>, <xref ref-type="fig" rid="F8">8E</xref>) well-developed, fused to cephalothorax basally, slightly recurved dorsally, with pair of subapical sensilla; anterior margin rounded, naked, slightly concave midway; posterior surface with tube pore.</p><fig id="F2" position="float" orientation="portrait"><label>Figure 2.</label><caption><p>
          <italic><tp:taxon-name><tp:taxon-name-part taxon-name-part-type="genus">Strongylacron</tp:taxon-name-part> <tp:taxon-name-part taxon-name-part-type="species">glabrum</tp:taxon-name-part></tp:taxon-name></italic> sp. n. female. <bold>A</bold> habitus, dorsal <bold>B</bold> habitus, lateral. Scale bar 100 µm.</p></caption><graphic xmlns:xlink="http://www.w3.org/1999/xlink" xlink:href="zookeys-617-001-g002.jpg" position="float" orientation="portrait" xlink:type="simple" id="oo_103114.jpg"/></fig><fig id="F3" position="float" orientation="portrait"><label>Figure 3.</label><caption><p>
          <italic><tp:taxon-name><tp:taxon-name-part taxon-name-part-type="genus">Strongylacron</tp:taxon-name-part> <tp:taxon-name-part taxon-name-part-type="species">glabrum</tp:taxon-name-part></tp:taxon-name></italic> sp. n. female. <bold>A</bold> rostrum <bold>B</bold> antennule <bold>C</bold> antenna <bold>D</bold> mandible <bold>E</bold> maxillule <bold>F</bold> maxilla <bold>G</bold> maxilliped. Scale bars 50 µm.</p></caption><graphic xmlns:xlink="http://www.w3.org/1999/xlink" xlink:href="zookeys-617-001-g003.jpg" position="float" orientation="portrait" xlink:type="simple" id="oo_103116.jpg"/></fig><p>Prosome (Figs <xref ref-type="fig" rid="F2">2A, B</xref>, <xref ref-type="fig" rid="F8">8B–D</xref>) 4-segmented, comprising cephalothorax and 3 free pedigerous somites. Cephalothorax slightly shorter than succeeding somites combined, with 8 rod-like projections. Each posterior border of 3 free somites (Fig. <xref ref-type="fig" rid="F8">8C</xref>) with 8, 10, 8 rod-like projections bearing sensillum, respectively.</p><p>Urosome (Figs <xref ref-type="fig" rid="F2">2A, B</xref>, <xref ref-type="fig" rid="F4">4A</xref>) 5-segmented, comprising P5-bearing somite, genital double-somite, and 3 postgenital somites. P5-bearing somite with 8 rod-like projections bearing sensillum on posterior border dorsally. Genital double-somite, dorsal and lateral surfaces completely divided by suture, but ventral surface (Fig. <xref ref-type="fig" rid="F4">4A</xref>) partially fused; each posterior border with 6 and 8 rod-like projections bearing sensillum, respectively. Genital field (Fig. <xref ref-type="fig" rid="F4">4D</xref>) with vestigial P6 represented by seta. Urosomite 4 with 6 rod-like projections bearing sensillum on posterior margin. Urosomite 5 with pair of lateral protrusions covered with setules. Anal somite (Fig. <xref ref-type="fig" rid="F6">6D</xref>) with semi-circular operculum bearing pair of setae and 1 row of setules on posterior margin; lateral margin of each side with extra tube pore.</p><fig id="F4" position="float" orientation="portrait"><label>Figure 4.</label><caption><p>
          <italic><tp:taxon-name><tp:taxon-name-part taxon-name-part-type="genus">Strongylacron</tp:taxon-name-part> <tp:taxon-name-part taxon-name-part-type="species">glabrum</tp:taxon-name-part></tp:taxon-name></italic> sp. n. female. <bold>A</bold> urosome except P5-bearing somite, ventral <bold>B</bold> genital field <bold>C</bold> P1 <bold>D</bold> P2. Scale bars 50 µm.</p></caption><graphic xmlns:xlink="http://www.w3.org/1999/xlink" xlink:href="zookeys-617-001-g004.jpg" position="float" orientation="portrait" xlink:type="simple" id="oo_103117.jpg"/></fig><fig id="F5" position="float" orientation="portrait"><label>Figure 5.</label><caption><p>
          <italic><tp:taxon-name><tp:taxon-name-part taxon-name-part-type="genus">Strongylacron</tp:taxon-name-part> <tp:taxon-name-part taxon-name-part-type="species">glabrum</tp:taxon-name-part></tp:taxon-name></italic> sp. n. female. <bold>A</bold> P3 <bold>B</bold> P4 <bold>C</bold> P5. Scale bar 50 µm.</p></caption><graphic xmlns:xlink="http://www.w3.org/1999/xlink" xlink:href="zookeys-617-001-g005.jpg" position="float" orientation="portrait" xlink:type="simple" id="oo_103118.jpg"/></fig><fig id="F6" position="float" orientation="portrait"><label>Figure 6.</label><caption><p>
          <italic><tp:taxon-name><tp:taxon-name-part taxon-name-part-type="genus">Strongylacron</tp:taxon-name-part> <tp:taxon-name-part taxon-name-part-type="species">glabrum</tp:taxon-name-part></tp:taxon-name></italic> sp. n. <bold>A–C</bold> male: <bold>A</bold> habitus, dorsal <bold>B</bold> urosome, ventral <bold>C</bold> P5. <bold>D</bold> female: <bold>D</bold> anal somite and caudal rami, dorsal. Scale bars 100 µm (<bold>A, B</bold>), 50 µm (<bold>C, D</bold>).</p></caption><graphic xmlns:xlink="http://www.w3.org/1999/xlink" xlink:href="zookeys-617-001-g006.jpg" position="float" orientation="portrait" xlink:type="simple" id="oo_103119.jpg"/></fig><p>Caudal rami (Figs <xref ref-type="fig" rid="F6">6D</xref>, <xref ref-type="fig" rid="F9">9E, F</xref>) cylindrical, tapering posteriorly, as long as anal somite in length, with 2 tube pores and 7 caudal setae: lateral seta I along with seta II inserted in proximal fifth of ramus; seta III half of caudal ramus in length; seta IV small, fused to well-developed seta V at its base; seta V 3.0 times as long as caudal ramus; seta VI shortest, located at inner distal corner; seta VII located in dorsal surface proximally, articulated basally.</p><p>Antennule (Figs <xref ref-type="fig" rid="F3">3B</xref>, <xref ref-type="fig" rid="F8">8F</xref>) 5-segmented, short, blunt; surface (Fig. <xref ref-type="fig" rid="F9">9A</xref>) ornamented with small papillae. Segment 1 short, with 3 rows of setules on surface and row of stout spinules on anterior margin. Segment 2 longest. Segments 3 and 5 with aesthetasc fused to seta at its base, respectively. Segment 4 shortest. Setal formula as follows: 1-[1], 2-[8], 3-[7+<abbrev xmlns:xlink="http://www.w3.org/1999/xlink" xlink:title="aesthetasc" id="ABBRID0EFMAE" xlink:type="simple">ae</abbrev>], 4-[1], 5-[10+<abbrev xmlns:xlink="http://www.w3.org/1999/xlink" xlink:title="aesthetasc" id="ABBRID0EJMAE" xlink:type="simple">ae</abbrev>].</p><fig id="F7" position="float" orientation="portrait"><label>Figure 7.</label><caption><p>
          <italic><tp:taxon-name><tp:taxon-name-part taxon-name-part-type="genus">Strongylacron</tp:taxon-name-part> <tp:taxon-name-part taxon-name-part-type="species">glabrum</tp:taxon-name-part></tp:taxon-name></italic> sp. n. male. <bold>A</bold> antennule <bold>B</bold> P3. Scale bars 50 µm.</p></caption><graphic xmlns:xlink="http://www.w3.org/1999/xlink" xlink:href="zookeys-617-001-g007.jpg" position="float" orientation="portrait" xlink:type="simple" id="oo_103123.jpg"/></fig><fig id="F8" position="float" orientation="portrait"><label>Figure 8.</label><caption><p>Scanning electron microscope photographs. <italic><tp:taxon-name><tp:taxon-name-part taxon-name-part-type="genus">Strongylacron</tp:taxon-name-part> <tp:taxon-name-part taxon-name-part-type="species">glabrum</tp:taxon-name-part></tp:taxon-name></italic> sp. n. female: <bold>A</bold> habitus, ventral <bold>B</bold> prosome, dorsolateral <bold>C</bold> thoracic somites 2–4, dorsolateral <bold>D</bold> cephalothorax, ventral <bold>E</bold> rostrum, anterior <bold>F</bold> antennules, dorsal.</p></caption><graphic xmlns:xlink="http://www.w3.org/1999/xlink" xlink:href="zookeys-617-001-g008.jpg" position="float" orientation="portrait" xlink:type="simple" id="oo_103125.jpg"/></fig><fig id="F9" position="float" orientation="portrait"><label>Figure 9.</label><caption><p>Scanning electron microscope photographs. <italic><tp:taxon-name><tp:taxon-name-part taxon-name-part-type="genus">Strongylacron</tp:taxon-name-part> <tp:taxon-name-part taxon-name-part-type="species">glabrum</tp:taxon-name-part></tp:taxon-name></italic> sp. n. female: <bold>A</bold> surface of antennules, dorsal <bold>B</bold> antennary endopod <bold>C, D</bold> P5 <bold>E</bold> caudal rami <bold>F</bold> caudal setae I, II and tube pore (arrow).</p></caption><graphic xmlns:xlink="http://www.w3.org/1999/xlink" xlink:href="zookeys-617-001-g009.jpg" position="float" orientation="portrait" xlink:type="simple" id="oo_103130.jpg"/></fig><p>Antenna (Figs <xref ref-type="fig" rid="F3">3C</xref>, <xref ref-type="fig" rid="F9">9B</xref>). Coxa small. Allobasis long, with 2 abexopodal setae; antennary exopod small, peduncle-like, with long bipinnate seta. Endopod 1-segmented, slightly shorter than allobasis; anterior margin with row of setules, row of subdistal spinules, and 2 spines; distal margin with 5 non-geniculate spines, 1 slender seta, and 1 tube pore; surface with row of spinules distally.</p><p>Mandible (Fig. <xref ref-type="fig" rid="F3">3D</xref>). Coxal gnathobase well-developed, with 3 bicuspid teeth; outer distal corner broad, rounded; surface with group of setules. Palp 1-segmented; basis with 2 short and 1 long plumose setae; exopod and endopod fused to basis, each represented by plumose seta.</p><p>Maxillule (Fig. <xref ref-type="fig" rid="F3">3E</xref>). Praecoxa with patch of setules on surface; arthrite armed with 5 spines on distal margin, 1 pinnate seta on lateral margin and 2 tube setae on anterior <!--PageBreak--><!--PageBreak-->surface. Coxal endite with 1 stout bipinnate and 1 slender setae; surface with row of spinules. Basal endite with 6 elements, 1 row of spinules and 1 row of setules. Both rami incorporated into basis, each represented by 1 plumose and 1 naked setae.</p><p>Maxilla (Fig. <xref ref-type="fig" rid="F3">3F</xref>). Syncoxa with 1 row of setules and 1 patch of setules along outer margin, bearing 2 endites: proximal endite with 2 stout pinnate (one fused to endite <!--PageBreak-->proximally) and 1 bare setae; distal endite with 1 pinnate and 2 bare setae. Allobasal endite forming claw like, with 3 elements and 1 tube pore. Endopod incorporated into allobasis and represented by 2 setae. Exopod absent.</p><p>Maxilliped (Fig. <xref ref-type="fig" rid="F3">3G</xref>). Syncoxa with 3 rows of setules and 1 long bipinnate seta. Basis elongate, with 2 rows of setules along palmar margin; outer distal margin with row of setules distally. Endopod represented by claw, longer than length of basis, with accessory seta.</p><p>P1 (Fig. <xref ref-type="fig" rid="F4">4B</xref>). Coxa with row of spinules on anterior surface. Basis with 2 rows of spinules on anterior surface, 1 outer seta, and 1 pinnate inner spine. Exopod 3-segmented, slightly longer than endopod; each segment ornamented with rows of outer spinules and inner setules; <abbrev xmlns:xlink="http://www.w3.org/1999/xlink" xlink:title="exopod" id="ABBRID0EZQAE" xlink:type="simple">exp</abbrev>-1 and -2 with outer spine, respectively; <abbrev xmlns:xlink="http://www.w3.org/1999/xlink" xlink:title="exopod" id="ABBRID0E4QAE" xlink:type="simple">exp</abbrev>-3 with 2 outer spines, 2 apical setae, and 1 posterior tube pore. Endopod 2-segmented; each segment ornamented with rows of outer spinules and inner setules; <abbrev xmlns:xlink="http://www.w3.org/1999/xlink" xlink:title="endopod" id="ABBRID0EBRAE" xlink:type="simple">enp</abbrev>-2 1.5 times as long as preceding one, and armed with 1 short inner seta, 1 long apical seta, and 1 outer spine.</p><p>P2–P4 (Figs <xref ref-type="fig" rid="F4">4C</xref>, <xref ref-type="fig" rid="F5">5A, B</xref>). Praecoxa with row of spinules on distal margin. Coxa with row of spinules on anterior surface. Basis with 1 or 2 rows of spinules and 1 tube pore on anterior margin, and 1 outer seta. Exopod 3-segmented; each segment ornamented with rows of outer spinules and inner setules; <abbrev xmlns:xlink="http://www.w3.org/1999/xlink" xlink:title="exopod" id="ABBRID0EPRAE" xlink:type="simple">exp</abbrev>-1 and -2 without inner seta; <abbrev xmlns:xlink="http://www.w3.org/1999/xlink" xlink:title="exopod" id="ABBRID0ETRAE" xlink:type="simple">exp</abbrev>-3 with tube pore on anterior margin. Endopod 2-segmented; endopod of P4 very short and slightly exceeding end of P4 <abbrev xmlns:xlink="http://www.w3.org/1999/xlink" xlink:title="exopod" id="ABBRID0EXRAE" xlink:type="simple">exp</abbrev>-1.</p><p>Setal formula of P1–P4 as follows:</p><table-wrap id="T1" position="anchor" orientation="portrait"><table id="TID0EJZAE" rules="all"><tbody><tr><td rowspan="1" colspan="1"/><td rowspan="1" colspan="1">
              <bold>Exopod</bold>
            </td><td rowspan="1" colspan="1">
              <bold>Endopod</bold>
            </td></tr><tr><td rowspan="1" colspan="1">P1</td><td rowspan="1" colspan="1">I-0, I-0, II,2,0</td><td rowspan="1" colspan="1">0-0, I,1,1</td></tr><tr><td rowspan="1" colspan="1">P2</td><td rowspan="1" colspan="1">I-0, I-0, II,2,0</td><td rowspan="1" colspan="1">0-0, 0,2,0</td></tr><tr><td rowspan="1" colspan="1">P3</td><td rowspan="1" colspan="1">I-0, I-0, II,2,1</td><td rowspan="1" colspan="1">0-0, I,2,0</td></tr><tr><td rowspan="1" colspan="1">P4</td><td rowspan="1" colspan="1">I-0, I-0, II,2,1</td><td rowspan="1" colspan="1">0-0, I,1,1</td></tr></tbody></table></table-wrap><!--PageBreak--><p>P5 (Figs <xref ref-type="fig" rid="F5">5C</xref>, <xref ref-type="fig" rid="F9">9C, D</xref>) distinctly U-shaped, covered with fine setules. Baseoendopod with anterior tube pore and peduncle bearing outer seta; endopodal lobe reaching to 2/3 of exopod, with 3 pinnate setae, 2 tube pores, and 1 row of spinules. Exopod indistinctly separated from baseoendopod, 3.5 times as long as width, with 1 anterior tube pore and 3 pinnate setae; innermost seta shorter than exopod.</p></tp:treatment-sec><tp:treatment-sec sec-type="Male" id="SECID0EIUAE"><title>Male.</title><p>Body (Figs <xref ref-type="fig" rid="F6">6A</xref>, <xref ref-type="fig" rid="F10">10A, B</xref>) 700.0–934.1 µm (mean 799.8, <italic>n</italic> = 3) in length, measured from anterior margin of rostrum to end of caudal rami.</p><fig id="F10" position="float" orientation="portrait"><label>Figure 10.</label><caption><p>Scanning electron microscope photographs. <italic><tp:taxon-name><tp:taxon-name-part taxon-name-part-type="genus">Strongylacron</tp:taxon-name-part> <tp:taxon-name-part taxon-name-part-type="species">glabrum</tp:taxon-name-part></tp:taxon-name></italic> sp. n. male: <bold>A</bold> habitus, dorsal <bold>B</bold> cephalothorax and thoracic somite 2, dorsal <bold>C</bold> anal somite, dorsal <bold>D</bold> proximal part of caudal ramus <bold>E</bold> distal part of caudal ramus, dorsal <bold>F</bold> antennule, ventral.</p></caption><graphic xmlns:xlink="http://www.w3.org/1999/xlink" xlink:href="zookeys-617-001-g010.jpg" position="float" orientation="portrait" xlink:type="simple" id="oo_103132.jpg"/></fig><p>Urosomites 2 and 3 (Figs <xref ref-type="fig" rid="F6">6B</xref>, <xref ref-type="fig" rid="F10">10A</xref>) not fused. P6 (Fig. <xref ref-type="fig" rid="F6">6B</xref>) asymmetrical, and with 2 rows of setules on posterior margin and plate on one side of body. Urosomite 3, ventral surface asymmetrical ventrally, with 1 row of setules and 1 row of delicate setules.</p><p>Caudal rami (Figs <xref ref-type="fig" rid="F6">6A, B</xref>, <xref ref-type="fig" rid="F10">10C–E</xref>) longer than female, 1.9 times longer than anal somite in length.</p><p>Antennule (Figs <xref ref-type="fig" rid="F7">7A</xref>, <xref ref-type="fig" rid="F10">10F</xref>) 6-segmented, subchirocer. Segment 1 with 3 rows of spinules on surface. Segment 4 swollen; proximal corner with 1 row of spinules and 2 spines; small peduncle on inner surface with aesthetasc and seta. Segment 5 shortest with protrusions at distal corner. Each aesthetasc on segments 4 and 6 fused to seta at its base. Setal formula as follows: 1-[1], 2-[8], 3-[10], 4-[12+<abbrev xmlns:xlink="http://www.w3.org/1999/xlink" xlink:title="aesthetasc" id="ABBRID0E4WAE" xlink:type="simple">ae</abbrev>], 5-[0], 6-[9+<abbrev xmlns:xlink="http://www.w3.org/1999/xlink" xlink:title="aesthetasc" id="ABBRID0EBXAE" xlink:type="simple">ae</abbrev>].</p><p>P3 (Fig. <xref ref-type="fig" rid="F7">7B</xref>). Endopod 3-segmented, modified; <abbrev xmlns:xlink="http://www.w3.org/1999/xlink" xlink:title="endopod" id="ABBRID0ELXAE" xlink:type="simple">enp</abbrev>-2 with recurved apophysis at inner distal edge; <abbrev xmlns:xlink="http://www.w3.org/1999/xlink" xlink:title="endopod" id="ABBRID0EPXAE" xlink:type="simple">enp</abbrev>-3 small, with 2 plumose apical setae. Exp-3 with tube pore on anterior surface.</p><p>P5 (Fig. <xref ref-type="fig" rid="F6">6C</xref>). Baseoendopod and exopod confluent. Endopodal lobe very small, with 2 setae, 2 tube pores, and 1 row of spinules; inner seta half of outer one in length. Exopod with 1 tube pore and 3 setae, innermost seta approximately 1/3 of outermost seta in length.</p></tp:treatment-sec><tp:treatment-sec sec-type="distribution" id="SECID0EZXAE"><title>Distribution.</title><p>The south-western coasts of South Korea.</p></tp:treatment-sec><tp:treatment-sec sec-type="etymology" id="SECID0E5XAE"><title>Etymology.</title><p>The epithet of the specific name, <italic><tp:taxon-name><tp:taxon-name-part taxon-name-part-type="species">glabrum</tp:taxon-name-part></tp:taxon-name></italic>, is derived from the Latin adjective <italic>glaber</italic>, meaning ‘hairless’ or ‘bare’. This name refers to the naked anterior rostral margin of the new species.</p><!--PageBreak--></tp:treatment-sec><tp:treatment-sec sec-type="remarks" id="SECID0ERYAE"><title>Remarks.</title><p>
              <xref ref-type="bibr" rid="B7">Gee and Huys (1996)</xref> redefined the taxonomic status of four <italic><tp:taxon-name><tp:taxon-name-part taxon-name-part-type="genus">Enhydrosoma</tp:taxon-name-part></tp:taxon-name></italic> species, <italic><tp:taxon-name><tp:taxon-name-part taxon-name-part-type="genus">Enhydrosoma</tp:taxon-name-part> <tp:taxon-name-part taxon-name-part-type="species">buchholtzi</tp:taxon-name-part></tp:taxon-name></italic> (Boeck, 1873), <italic><tp:taxon-name><tp:taxon-name-part taxon-name-part-type="genus">Enhydrosoma</tp:taxon-name-part> <tp:taxon-name-part taxon-name-part-type="species">barnishi</tp:taxon-name-part></tp:taxon-name></italic> Wells, 1967, <italic><tp:taxon-name><tp:taxon-name-part taxon-name-part-type="genus">Enhydrosoma</tp:taxon-name-part> <tp:taxon-name-part taxon-name-part-type="species">bifurcarostratus</tp:taxon-name-part></tp:taxon-name></italic> Shen &amp; Tai, 1965, and <italic><tp:taxon-name><tp:taxon-name-part taxon-name-part-type="genus">Enhydrosoma</tp:taxon-name-part> <tp:taxon-name-part taxon-name-part-type="species">vervoorti</tp:taxon-name-part></tp:taxon-name></italic> Fiers, 1987, belonging to the <italic><tp:taxon-name><tp:taxon-name-part taxon-name-part-type="species">buchholtzi</tp:taxon-name-part></tp:taxon-name></italic>-species group (see <xref ref-type="bibr" rid="B5">Gee 1994</xref>), and they established two genera, <italic><tp:taxon-name><tp:taxon-name-part taxon-name-part-type="genus">Schizacron</tp:taxon-name-part></tp:taxon-name></italic> Gee &amp; Huys, 1996 and <italic><tp:taxon-name><tp:taxon-name-part taxon-name-part-type="genus">Strongylacron</tp:taxon-name-part></tp:taxon-name></italic> Gee &amp; Huys, 1996. These genera share a distinctive U-shaped female P5, which is known as a unique structure of the family <tp:taxon-name><tp:taxon-name-part taxon-name-part-type="family">Cletodidae</tp:taxon-name-part></tp:taxon-name> T. Scott, 1904, but they are typically divided in terms of the structure of rostrum (<xref ref-type="bibr" rid="B7">Gee and Huys 1996</xref>). <italic><tp:taxon-name><tp:taxon-name-part taxon-name-part-type="genus">Schizacron</tp:taxon-name-part></tp:taxon-name></italic> is characterized by having a recurved dorsally and markedly bifid anterior rostral margin, while <italic><tp:taxon-name><tp:taxon-name-part taxon-name-part-type="genus">Strongylacron</tp:taxon-name-part></tp:taxon-name></italic>’s rostrum is non-recurved and has a broadly rounded anterior margin (<xref ref-type="bibr" rid="B7">Gee and Huys 1996</xref>). Additionally, they recognized the presence of a row of fine setules on the anterior rostral margin as a significant generic characteristic of <italic><tp:taxon-name><tp:taxon-name-part taxon-name-part-type="genus">Strongylacron</tp:taxon-name-part></tp:taxon-name></italic>. The genus <italic><tp:taxon-name><tp:taxon-name-part taxon-name-part-type="genus">Strongylacron</tp:taxon-name-part></tp:taxon-name></italic> was erected based on only one species, <italic><tp:taxon-name><tp:taxon-name-part taxon-name-part-type="genus">Strongylacron</tp:taxon-name-part> <tp:taxon-name-part taxon-name-part-type="species">buchholtzi</tp:taxon-name-part></tp:taxon-name></italic>, with a restricted distribution in the north Atlantic Ocean (northwestern Europe and Canada) (<xref ref-type="bibr" rid="B1">Boeck 1873</xref>; <xref ref-type="bibr" rid="B17">Sars 1909</xref>; <xref ref-type="bibr" rid="B22">Willey 1929</xref>; <xref ref-type="bibr" rid="B20">Wells 1963</xref>; <xref ref-type="bibr" rid="B7">Gee and Huys 1996</xref>).</p><p>In the genus <italic><tp:taxon-name><tp:taxon-name-part taxon-name-part-type="genus">Strongylacron</tp:taxon-name-part></tp:taxon-name></italic>, the presence of fine setules on the anterior margin of rostrum seems to be not a generic characteristic but a specific feature to distinguish species due to the discovery of the new species, <italic><tp:taxon-name><tp:taxon-name-part taxon-name-part-type="genus">Strongylacron</tp:taxon-name-part> <tp:taxon-name-part taxon-name-part-type="species">glabrum</tp:taxon-name-part></tp:taxon-name></italic> sp. n., having a naked rostrum. In <!--PageBreak--><!--PageBreak-->related genera such as <italic><tp:taxon-name><tp:taxon-name-part taxon-name-part-type="genus">Cletodes</tp:taxon-name-part></tp:taxon-name></italic> Brady, 1972, <italic><tp:taxon-name><tp:taxon-name-part taxon-name-part-type="genus">Enhydrosoma</tp:taxon-name-part></tp:taxon-name></italic> Boeck, 1873, and <italic><tp:taxon-name><tp:taxon-name-part taxon-name-part-type="genus">Schizacron</tp:taxon-name-part></tp:taxon-name></italic> Gee &amp; Huys, 1996, the rostrum of most species are usually naked except for <italic><tp:taxon-name><tp:taxon-name-part taxon-name-part-type="genus">Cletodes</tp:taxon-name-part> <tp:taxon-name-part taxon-name-part-type="species">macrura</tp:taxon-name-part></tp:taxon-name></italic> Fiers, 1991 and <italic><tp:taxon-name><tp:taxon-name-part taxon-name-part-type="genus">Schizacron</tp:taxon-name-part> <tp:taxon-name-part taxon-name-part-type="species">barnishi</tp:taxon-name-part></tp:taxon-name></italic> (Wells, 1967) (<xref ref-type="bibr" rid="B21">Wells 1967</xref>; <xref ref-type="bibr" rid="B4">Fiers 1991</xref>; <xref ref-type="bibr" rid="B5">Gee 1994</xref>; <xref ref-type="bibr" rid="B7">Gee and Huys 1996</xref>). There is an additional difference on the position of the tube pore on the caudal rami between <italic><tp:taxon-name><tp:taxon-name-part taxon-name-part-type="genus">Strongylacron</tp:taxon-name-part> <tp:taxon-name-part taxon-name-part-type="species">glabrum</tp:taxon-name-part></tp:taxon-name></italic> sp. n. and the generic diagnosis given by <xref ref-type="bibr" rid="B7">Gee and Huys (1996)</xref>. The tube pore on outer margin is located proximally in <italic><tp:taxon-name><tp:taxon-name-part taxon-name-part-type="genus">Strongylacron</tp:taxon-name-part> <tp:taxon-name-part taxon-name-part-type="species">glabrum</tp:taxon-name-part></tp:taxon-name></italic> sp. n., while it is inserted medially in the generic diagnosis (<xref ref-type="bibr" rid="B7">Gee and Huys 1996</xref>).</p><!--PageBreak--><p>Nevertheless, the new species can be placed in the genus <italic><tp:taxon-name><tp:taxon-name-part taxon-name-part-type="genus">Strongylacron</tp:taxon-name-part></tp:taxon-name></italic> without doubt based on its possession of the following morphological features: (1) each third exopodal segment of P1–P4 with four, four, five, five setae/spines, (2) rostrum with non-recurved anterior margin dorsally, (3) a minute antennary exopod with a pinnate seta, (4) female P5 distinctly U-shaped, (5) a recurved apophysis on the second endopodal segment of male P3, and (6) two apical setae on the third endopodal segments of male P3.</p><!--PageBreak--><p>
              <italic><tp:taxon-name><tp:taxon-name-part taxon-name-part-type="genus">Strongylacron</tp:taxon-name-part> <tp:taxon-name-part taxon-name-part-type="species">glabrum</tp:taxon-name-part></tp:taxon-name></italic> sp. n. shows many differences from <italic><tp:taxon-name><tp:taxon-name-part taxon-name-part-type="genus">Strongylacron</tp:taxon-name-part> <tp:taxon-name-part taxon-name-part-type="species">buchholtzi</tp:taxon-name-part></tp:taxon-name></italic>, including: (1) the anterior margin of the rostrum is slightly concave in the middle and naked between sensilla (vs. having row of fine setules (<xref ref-type="bibr" rid="B17">Sars 1909</xref>, pl. CXCVIII, R + a1.; <xref ref-type="bibr" rid="B7">Gee and Huys 1996</xref>, Fig. <xref ref-type="fig" rid="F1">1B</xref>)); (2) the outermost seta on the distal margin of the antennary endopod is stout as neighboring one (vs. slender than the neighboring one (<xref ref-type="bibr" rid="B17">Sars 1909</xref>, pl. CXCVIII, a2.; <xref ref-type="bibr" rid="B7">Gee and Huys 1996</xref>, Fig. <xref ref-type="fig" rid="F1">1C</xref>)); (3) the mandibular basis has one long and two short setae (vs. two long and one short setae (Gee and Huys <!--PageBreak-->1996, Fig. <xref ref-type="fig" rid="F3">3B</xref>)); (4) the mandibular gnathobase does not have one plumose seta (vs. having a short and stout pinnate seta (<xref ref-type="bibr" rid="B7">Gee and Huys 1996</xref>, Fig. <xref ref-type="fig" rid="F3">3B</xref>)); (5) caudal seta VI is shorter than seta IV in length (vs. seta VI is longer than seta IV (<xref ref-type="bibr" rid="B17">Sars 1909</xref>, pl. CXCVIII, F.; <xref ref-type="bibr" rid="B7">Gee and Huys 1996</xref>, Fig. <xref ref-type="fig" rid="F2">2A</xref>)); (6) the tube pore on outer margin of caudal rami is proximally inserted (vs. medially (<xref ref-type="bibr" rid="B7">Gee and Huys 1996</xref>, Fig. <xref ref-type="fig" rid="F2">2A</xref>)); (7) the length to greatest width ratio of caudal ramus in male is about 3.6:1 (vs. 2.6:1 (<xref ref-type="bibr" rid="B7">Gee and Huys 1996</xref>, Fig. <xref ref-type="fig" rid="F2">2B</xref>)); (8) the length to greatest width ratios of female P5 exopod <!--PageBreak-->and endopodal lobe are approximately 3.5:1 and 2.7:1, respectively (vs. at most 3.0:1 and 1.8:1, respectively (<xref ref-type="bibr" rid="B17">Sars 1909</xref>, pl. CXCVIII, p5.; <xref ref-type="bibr" rid="B7">Gee and Huys 1996</xref>, Fig. <xref ref-type="fig" rid="F3">3D</xref>)); (9) the innermost seta on female P5 exopod is shorter than the length of exopod (vs. longer than exopod (<xref ref-type="bibr" rid="B17">Sars 1909</xref>, pl. CXCVIII, p5.; <xref ref-type="bibr" rid="B7">Gee and Huys 1996</xref>, Fig. <xref ref-type="fig" rid="F3">3D</xref>)); (10) the outermost seta on the endopodal lobe of male P5 is reaching half of the middle one on exopod (vs. slightly shorter (<xref ref-type="bibr" rid="B7">Gee and Huys 1996</xref>, Fig. <xref ref-type="fig" rid="F4">4C</xref>)); (11) each posterior border of the prosomite has eight or ten rod-like projections (vs. 14–18 (<xref ref-type="bibr" rid="B7">Gee and Huys 1996</xref>, Fig. <xref ref-type="fig" rid="F1">1C</xref>)) (Table <xref ref-type="table" rid="T2">1</xref>).</p><table-wrap id="T2" position="float" orientation="portrait"><label>Table 1.</label><caption><p>Morphological differences between <italic><tp:taxon-name><tp:taxon-name-part taxon-name-part-type="genus">Strongylacron</tp:taxon-name-part> <tp:taxon-name-part taxon-name-part-type="species">buchholtzi</tp:taxon-name-part></tp:taxon-name></italic> and <italic><tp:taxon-name><tp:taxon-name-part taxon-name-part-type="genus">Strongylacron</tp:taxon-name-part> <tp:taxon-name-part taxon-name-part-type="species">glabrum</tp:taxon-name-part></tp:taxon-name></italic> sp. n.</p></caption><table id="TID0EBDAG" rules="all"><tbody><tr><th rowspan="1" colspan="1">Character</th><th rowspan="1" colspan="1">
              <italic><tp:taxon-name><tp:taxon-name-part taxon-name-part-type="genus">Strongylacron</tp:taxon-name-part> <tp:taxon-name-part taxon-name-part-type="species">buchholtzi</tp:taxon-name-part></tp:taxon-name></italic>
            </th><th rowspan="1" colspan="1">
              <italic><tp:taxon-name><tp:taxon-name-part taxon-name-part-type="genus">Strongylacron</tp:taxon-name-part> <tp:taxon-name-part taxon-name-part-type="species">glabrum</tp:taxon-name-part></tp:taxon-name></italic> sp. n.</th></tr><tr><th rowspan="1" colspan="3">Body</th></tr><tr><td rowspan="1" colspan="1">length (µm)♀</td><td rowspan="1" colspan="1">500–810</td><td rowspan="1" colspan="1">889–923</td></tr><tr><th rowspan="1" colspan="3">Prosomite</th></tr><tr><td rowspan="1" colspan="1">number of rod-like projections on posterior border</td><td rowspan="1" colspan="1">14–18</td><td rowspan="1" colspan="1">8–10</td></tr><tr><th rowspan="1" colspan="3">Rostrum</th></tr><tr><td rowspan="1" colspan="1">anterior margin</td><td rowspan="1" colspan="1">with row of fine setules</td><td rowspan="1" colspan="1">naked</td></tr><tr><th rowspan="1" colspan="3">Antenna</th></tr><tr><td rowspan="1" colspan="1">outermost seta on distal margin of endopod</td><td rowspan="1" colspan="1">slender</td><td rowspan="1" colspan="1">stout</td></tr><tr><th rowspan="1" colspan="3">Mandible</th></tr><tr><td rowspan="1" colspan="1">gnathobase</td><td rowspan="1" colspan="1">with seta</td><td rowspan="1" colspan="1">without seta</td></tr><tr><td rowspan="1" colspan="1">basis</td><td rowspan="1" colspan="1">with 2 long, 1 short</td><td rowspan="1" colspan="1">with 1 long, 2 short</td></tr><tr><th rowspan="1" colspan="2">P5</th></tr><tr><td rowspan="1" colspan="1">exopod, length ratio to greatest width♀</td><td rowspan="1" colspan="1">at most 3.0:1</td><td rowspan="1" colspan="1">approximately 3.5:1</td></tr><tr><td rowspan="1" colspan="1">endopodal lobe, length ratio to greatest width♀</td><td rowspan="1" colspan="1">at most 1.8:1</td><td rowspan="1" colspan="1">approximately 2.7:1</td></tr><tr><td rowspan="1" colspan="1">length of outer seta to baseoendopod to middle seta on exopod ♂</td><td rowspan="1" colspan="1">slightly short</td><td rowspan="1" colspan="1">half</td></tr><tr><th rowspan="1" colspan="3">Caudal ramus</th></tr><tr><td rowspan="1" colspan="1">position of tube pore on lateral margin♀</td><td rowspan="1" colspan="1">median</td><td rowspan="1" colspan="1">proximal</td></tr><tr><td rowspan="1" colspan="1">seta III, length ratio to caudal ramus♀</td><td rowspan="1" colspan="1">1.1:1</td><td rowspan="1" colspan="1">0.4:1</td></tr><tr><td rowspan="1" colspan="1">seta VI, length ratio to caudal ramus♀</td><td rowspan="1" colspan="1">0.84:1</td><td rowspan="1" colspan="1">0.3:1</td></tr><tr><td rowspan="1" colspan="1">length ratio to greatest width ♂</td><td rowspan="1" colspan="1">2.6:1</td><td rowspan="1" colspan="1">3.6:1</td></tr></tbody></table></table-wrap><p>Members of the family <tp:taxon-name><tp:taxon-name-part taxon-name-part-type="family">Cletodidae</tp:taxon-name-part></tp:taxon-name> are known as mud-burrowers from shallow and sublittoral marine habitats (<xref ref-type="bibr" rid="B16">Por 1986</xref>; <xref ref-type="bibr" rid="B2">Boxshall and Halsey 2004</xref>; <xref ref-type="bibr" rid="B10">Kim et al. 2014</xref>; <xref ref-type="bibr" rid="B18">Song et al. 2014</xref>). <italic><tp:taxon-name><tp:taxon-name-part taxon-name-part-type="genus">Strongylacron</tp:taxon-name-part></tp:taxon-name></italic> species were also reported from muddy bottoms. <italic><tp:taxon-name><tp:taxon-name-part taxon-name-part-type="genus">Strongylacron</tp:taxon-name-part> <tp:taxon-name-part taxon-name-part-type="species">buchholtzi</tp:taxon-name-part></tp:taxon-name></italic> was known from intertidal and sublittoral (depth of 20 m) habitats on the Atlantic Ocean (northwestern Europe, Canada) (<xref ref-type="bibr" rid="B1">Boeck 1873</xref>; <xref ref-type="bibr" rid="B17">Sars 1909</xref>; <xref ref-type="bibr" rid="B22">Willey 1929</xref>; <xref ref-type="bibr" rid="B20">Wells 1963</xref>; <xref ref-type="bibr" rid="B7">Gee and Huys 1996</xref>). <italic><tp:taxon-name><tp:taxon-name-part taxon-name-part-type="genus">Strongylacron</tp:taxon-name-part> <tp:taxon-name-part taxon-name-part-type="species">glabrum</tp:taxon-name-part></tp:taxon-name></italic> sp. n. was found from intertidal mudflats on the south-western coasts of South Korea. The genus <italic><tp:taxon-name><tp:taxon-name-part taxon-name-part-type="genus">Strongylacron</tp:taxon-name-part></tp:taxon-name></italic> herein is first recorded from the Pacific Ocean.</p><!--PageBreak--></tp:treatment-sec><ref-list><ref id="B7"><mixed-citation xmlns:xlink="http://www.w3.org/1999/xlink" xlink:type="simple">
          <person-group><name name-style="western"><surname>Gee</surname><given-names>JM</given-names></name><name name-style="western"><surname>Huys</surname><given-names>R</given-names></name></person-group> (<year>1996</year>) <article-title>An appraisal of the taxonomic position of <italic><tp:taxon-name><tp:taxon-name-part taxon-name-part-type="genus">Enhydrosoma</tp:taxon-name-part> <tp:taxon-name-part taxon-name-part-type="species">buchholzi</tp:taxon-name-part></tp:taxon-name></italic> (Boeck, 1872), <italic><tp:taxon-name><tp:taxon-name-part taxon-name-part-type="genus">E.</tp:taxon-name-part> <tp:taxon-name-part taxon-name-part-type="species">bifurcarostratus</tp:taxon-name-part></tp:taxon-name></italic> Shen and Tai, 1965, <italic><tp:taxon-name><tp:taxon-name-part taxon-name-part-type="genus">E.</tp:taxon-name-part> <tp:taxon-name-part taxon-name-part-type="species">barnishi</tp:taxon-name-part></tp:taxon-name></italic> Wells, 1967 and <italic><tp:taxon-name><tp:taxon-name-part taxon-name-part-type="genus">E.</tp:taxon-name-part> <tp:taxon-name-part taxon-name-part-type="species">vervoorti</tp:taxon-name-part></tp:taxon-name></italic> Fiers, 1987 with definition of two new genera (<tp:taxon-name><tp:taxon-name-part taxon-name-part-type="subclass">Copepoda</tp:taxon-name-part></tp:taxon-name>, <tp:taxon-name><tp:taxon-name-part taxon-name-part-type="order">Harpacticoida</tp:taxon-name-part></tp:taxon-name>, <tp:taxon-name><tp:taxon-name-part taxon-name-part-type="family">Cletodidae</tp:taxon-name-part></tp:taxon-name>).</article-title> <source>Sarsia</source> <volume>81</volume>(<issue>3</issue>): <fpage>161</fpage>–<lpage>191</lpage>. doi: <ext-link xlink:type="simple" ext-link-type="doi" xlink:href="10.1080/00364827.1996.10413620">10.1080/00364827.1996.10413620</ext-link></mixed-citation></ref><ref id="B5"><mixed-citation xmlns:xlink="http://www.w3.org/1999/xlink" xlink:type="simple">
          <person-group><name name-style="western"><surname>Gee</surname><given-names>JM</given-names></name></person-group> (<year>1994</year>) <article-title>Towards a revision of <italic><tp:taxon-name><tp:taxon-name-part taxon-name-part-type="genus">Enhydrosoma</tp:taxon-name-part></tp:taxon-name></italic> Boeck, 1872 (<tp:taxon-name><tp:taxon-name-part taxon-name-part-type="order">Harpacticoida</tp:taxon-name-part></tp:taxon-name>: <tp:taxon-name><tp:taxon-name-part taxon-name-part-type="family">Cletodidae</tp:taxon-name-part></tp:taxon-name> <italic>sensu</italic> POR); a re-examination of the type species, <italic><tp:taxon-name><tp:taxon-name-part taxon-name-part-type="genus">E.</tp:taxon-name-part> <tp:taxon-name-part taxon-name-part-type="species">curticauda</tp:taxon-name-part></tp:taxon-name></italic> Boeck, 1972, and the establishment of <italic><tp:taxon-name><tp:taxon-name-part taxon-name-part-type="genus">Kollerua</tp:taxon-name-part></tp:taxon-name></italic> gen. nov.</article-title> <source>Sarsia</source> <volume>79</volume>(<issue>2</issue>): <fpage>83</fpage>–<lpage>107</lpage>. doi: <ext-link xlink:type="simple" ext-link-type="doi" xlink:href="10.1080/00364827.1994.10413550">10.1080/00364827.1994.10413550</ext-link></mixed-citation></ref><ref id="B1"><mixed-citation xmlns:xlink="http://www.w3.org/1999/xlink" xlink:type="simple">
          <person-group><name name-style="western"><surname>Boeck</surname><given-names>A</given-names></name></person-group> (<year>1873</year>) <article-title>Nye Slægter og Arter af Saltvands-Copepoder.</article-title> <source>Forhandlinger i Videnskabs-Selskabet i Christiania</source> <volume>1872</volume>: <fpage>35</fpage>–<lpage>60</lpage>.</mixed-citation></ref><ref id="B17"><mixed-citation xmlns:xlink="http://www.w3.org/1999/xlink" xlink:type="simple">
          <person-group><name name-style="western"><surname>Sars</surname><given-names>GO</given-names></name></person-group> (<year>1909</year>) <article-title><tp:taxon-name><tp:taxon-name-part taxon-name-part-type="subclass">Copepoda</tp:taxon-name-part></tp:taxon-name> <tp:taxon-name><tp:taxon-name-part taxon-name-part-type="order">Harpacticoida</tp:taxon-name-part></tp:taxon-name>. Parts XXV and XXVI. <tp:taxon-name><tp:taxon-name-part taxon-name-part-type="family">Laophontidae</tp:taxon-name-part></tp:taxon-name> (concluded), <tp:taxon-name><tp:taxon-name-part taxon-name-part-type="family">Cletodidae</tp:taxon-name-part></tp:taxon-name> (part).</article-title> <source>An Account of the <tp:taxon-name><tp:taxon-name-part taxon-name-part-type="subphylum">Crustacea</tp:taxon-name-part></tp:taxon-name> of Norway, with short descriptions and figures of all the species</source> <volume>5</volume>: <fpage>277</fpage>–<lpage>304</lpage>. [pls. 193–208]</mixed-citation></ref><ref id="B22"><mixed-citation xmlns:xlink="http://www.w3.org/1999/xlink" xlink:type="simple">
          <person-group><name name-style="western"><surname>Willey</surname><given-names>A</given-names></name></person-group> (<year>1929</year>) <article-title>Notes on the distribution of free-living <tp:taxon-name><tp:taxon-name-part taxon-name-part-type="subclass">Copepoda</tp:taxon-name-part></tp:taxon-name> in Canadian waters. Part II. Some intertidal harpacticoids from St. Andrews, New Brunswick.</article-title> <source>Contributions to Canadian Biology</source> <volume>4</volume>: <fpage>527</fpage>–<lpage>539</lpage>. doi: <ext-link xlink:type="simple" ext-link-type="doi" xlink:href="10.1139/f29-033">10.1139/f29-033</ext-link></mixed-citation></ref><ref id="B20"><mixed-citation xmlns:xlink="http://www.w3.org/1999/xlink" xlink:type="simple">
          <person-group><name name-style="western"><surname>Wells</surname><given-names>JBJ</given-names></name></person-group> (<year>1963</year>) <article-title><tp:taxon-name><tp:taxon-name-part taxon-name-part-type="subclass">Copepoda</tp:taxon-name-part></tp:taxon-name> from the littoral region of the estuary of the River Exe (Devon, England).</article-title> <source>Crustaceana</source> <volume>5</volume>(<issue>1</issue>): <fpage>10</fpage>–<lpage>26</lpage>. doi: <ext-link xlink:type="simple" ext-link-type="doi" xlink:href="10.1163/156854063X00020">10.1163/156854063X00020</ext-link></mixed-citation></ref><ref id="B21"><mixed-citation xmlns:xlink="http://www.w3.org/1999/xlink" xlink:type="simple">
          <person-group><name name-style="western"><surname>Wells</surname><given-names>JBJ</given-names></name></person-group> (<year>1967</year>) <article-title>The littoral <tp:taxon-name><tp:taxon-name-part taxon-name-part-type="subclass">Copepoda</tp:taxon-name-part></tp:taxon-name> (<tp:taxon-name><tp:taxon-name-part taxon-name-part-type="subphylum">Crustacea</tp:taxon-name-part></tp:taxon-name>) of Inhaca Island, Mozambique.</article-title> <source>Transactions of the Royal Society of Edinburgh</source> <volume>67</volume>(<issue>7</issue>): <fpage>189</fpage>–<lpage>358</lpage>. doi: <ext-link xlink:type="simple" ext-link-type="doi" xlink:href="10.1017/S0080456800024017">10.1017/S0080456800024017</ext-link></mixed-citation></ref><ref id="B4"><mixed-citation xmlns:xlink="http://www.w3.org/1999/xlink" xlink:type="simple">
          <person-group><name name-style="western"><surname>Fiers</surname><given-names>F</given-names></name></person-group> (<year>1991</year>) <article-title>Three new harpacticoid copepods from the Santa Maria Basin off the Californian Pacific coast (<tp:taxon-name><tp:taxon-name-part taxon-name-part-type="subclass">Copepoda</tp:taxon-name-part></tp:taxon-name>, <tp:taxon-name><tp:taxon-name-part taxon-name-part-type="order">Harpacticoida</tp:taxon-name-part></tp:taxon-name>).</article-title> <source>Beaufortia</source> <volume>42</volume>(<issue>2</issue>): <fpage>13</fpage>–<lpage>47</lpage>.</mixed-citation></ref><ref id="B16"><mixed-citation xmlns:xlink="http://www.w3.org/1999/xlink" xlink:type="simple">
          <person-group><name name-style="western"><surname>Por</surname><given-names>FD</given-names></name></person-group> (<year>1986</year>) <article-title>A re-evaluation of the family <tp:taxon-name><tp:taxon-name-part taxon-name-part-type="family">Cletodidae</tp:taxon-name-part></tp:taxon-name> Sars, Lang (<tp:taxon-name><tp:taxon-name-part taxon-name-part-type="subclass">Copepoda</tp:taxon-name-part></tp:taxon-name>, <tp:taxon-name><tp:taxon-name-part taxon-name-part-type="order">Harpacticoida</tp:taxon-name-part></tp:taxon-name>).</article-title> <source>Syllogeus</source> <volume>58</volume>: <fpage>420</fpage>–<lpage>425</lpage>.</mixed-citation></ref><ref id="B2"><mixed-citation xmlns:xlink="http://www.w3.org/1999/xlink" xlink:type="simple">
          <person-group><name name-style="western"><surname>Boxshall</surname><given-names>GA</given-names></name><name name-style="western"><surname>Halsey</surname><given-names>SH</given-names></name></person-group> (<year>2004</year>) <source>An introduction to copepod diversity.</source> <publisher-name>The Ray Society</publisher-name>, <publisher-loc>London</publisher-loc>, <size units="page">966 pp</size>.</mixed-citation></ref><ref id="B10"><mixed-citation xmlns:xlink="http://www.w3.org/1999/xlink" xlink:type="simple">
          <person-group><name name-style="western"><surname>Kim</surname><given-names>K</given-names></name><name name-style="western"><surname>Trebukhova</surname><given-names>Y</given-names></name><name name-style="western"><surname>Lee</surname><given-names>W</given-names></name><name name-style="western"><surname>Karanovic</surname><given-names>T</given-names></name></person-group> (<year>2014</year>) <article-title>A new species of <italic><tp:taxon-name><tp:taxon-name-part taxon-name-part-type="genus">Enhydrosoma</tp:taxon-name-part></tp:taxon-name></italic> (<tp:taxon-name><tp:taxon-name-part taxon-name-part-type="subclass">Copepoda</tp:taxon-name-part></tp:taxon-name>: <tp:taxon-name><tp:taxon-name-part taxon-name-part-type="order">Harpacticoida</tp:taxon-name-part></tp:taxon-name>: <tp:taxon-name><tp:taxon-name-part taxon-name-part-type="family">Cletodidae</tp:taxon-name-part></tp:taxon-name>) from Korea, with redescription of <italic><tp:taxon-name><tp:taxon-name-part taxon-name-part-type="genus">E.</tp:taxon-name-part> <tp:taxon-name-part taxon-name-part-type="species">intermedia</tp:taxon-name-part></tp:taxon-name></italic> and establishment of a new genus.</article-title> <source>Proceedings of the Biological Society of Washington</source> <volume>127</volume>(<issue>1</issue>): <fpage>248</fpage>–<lpage>283</lpage>. doi: <ext-link xlink:type="simple" ext-link-type="doi" xlink:href="10.2988/0006-324X-127.1.248">10.2988/0006-324X-127.1.248</ext-link></mixed-citation></ref><ref id="B18"><mixed-citation xmlns:xlink="http://www.w3.org/1999/xlink" xlink:type="simple">
          <person-group><name name-style="western"><surname>Song</surname><given-names>SJ</given-names></name><name name-style="western"><surname>Dahms</surname><given-names>H-U</given-names></name><name name-style="western"><surname>Lee</surname><given-names>C-R</given-names></name><name name-style="western"><surname>Ryu</surname><given-names>J</given-names></name><name name-style="western"><surname>Khim</surname><given-names>JS</given-names></name></person-group> (<year>2014</year>) <article-title>A new species of <italic><tp:taxon-name><tp:taxon-name-part taxon-name-part-type="genus">Paracrenhydrosoma</tp:taxon-name-part></tp:taxon-name></italic> (<tp:taxon-name><tp:taxon-name-part taxon-name-part-type="subclass">Copepoda</tp:taxon-name-part></tp:taxon-name>: <tp:taxon-name><tp:taxon-name-part taxon-name-part-type="order">Harpacticoida</tp:taxon-name-part></tp:taxon-name>: <tp:taxon-name><tp:taxon-name-part taxon-name-part-type="family">Cletodidae</tp:taxon-name-part></tp:taxon-name>) from a subtidal muddy bottom of southern Korea, with a key to the species of <italic><tp:taxon-name><tp:taxon-name-part taxon-name-part-type="genus">Acrenhydrosoma</tp:taxon-name-part></tp:taxon-name></italic>-complex.</article-title> <source>Journal of the Marine Biological Association of the United Kingdom</source> <volume>94</volume>(<issue>5</issue>): <fpage>981</fpage>–<lpage>991</lpage>. doi: <ext-link xlink:type="simple" ext-link-type="doi" xlink:href="10.1017/S0025315414000289">10.1017/S0025315414000289</ext-link></mixed-citation></ref></ref-list></tp:taxon-treatment>
